# Supplementary material for: Gene Expression Landscape of Chronic Myeloid Leukemia K562 Cells Overexpressing the Tumor Suppressor Gene PTPRG
Source: Int J Mol Sci. 2022 Aug 31;23(17):9899. doi: 10.3390/ijms23179899 (PMC9456469; doi:10.3390/ijms23179899)
Supplement: Supplementary file 1 [file ijms-23-09899-s001.zip]

Archive with 1 entries (1 files):
- ijms-1819560-supplementary.pdf
